# Supplementary material for: Mental health and adjustment to juvenile idiopathic arthritis: Level of agreement between parent and adolescent reports according to Strengths and Difficulties Questionnaire and Adolescent Outcomes Questionnaire
Source: PLoS One. 2017 Mar 10;12(3):e0173768. doi: 10.1371/journal.pone.0173768 (PMC5345873; doi:10.1371/journal.pone.0173768)
Supplement: S3 File — (XLS) [file pone.0173768.s003.xls]

## Sheet: Instructions
	Adolescent (Self Report) Outcomes Instrument
Data Entry: Go to the second tab of this worksheet and enter the actual score of the item in the cell for that question. If the question was skipped, leave that cell blank.
Calculation of Standardized & Normative Scores: The Standardized and Normative Scores will only be calculated for the first 500 records. They are on the third tab of this worksheet.
Missing Items: If an item contained within a scale is not answered, that item is not computed into the mean used for that scale.
Standardized scores and Normative Scores should be rounded to the nearest whole number.
Standardized scores are calculated so that a "0" represents a poor outcome/worse health while "100" is the best possible outcome/best health.
Normative scores are calculated so that a higher scores indicate better functioning. All scores are referenced to the general/healthy population mean Normative score of 50.
	For more information on Normative Scores, please see the "Outcomes - Understanding Scoring, Normative Study, Reliability & Validity" webpage.
There are FIVE scales and ONE Global Scale calculated from the Adolescent (Self Report) Outcomes Instrument.
The Upper Extremity and Physical Function Core Scale consists of the following eight items:
Q1	Lift heavy books?
Q2	Pour a half gallon of milk?
Q3	Open a jar that has been opened before?
Q4	Use a fork and spoon?
Q5	Comb your hair?
Q6	Button buttons?
Q8	Write with a pencil?
Q32	Turn door knobs?
The Transfer and Basic Mobility Core Scale consists of the following eleven items:
Q7	Put on your coat?
Q21	Climb one flight of stairs?
Q24	Walk one block?
Q25	Get on and off a bus?
Q28	Stand while washing your hands and face at a sink?
Q29	Sit in a regular chair without holding on?
Q30	Get on and off a toilet or chair?
Q31	Get in and out of bed?
Q33	Bend over from a standing position and pick up something off the floor?
Q34	How often do you need help from another person for sitting and standing?
Q35	How often do you use assistive devices (such as braces, crutches, or wheelchair) for sitting and standing?
The Sports and Physical Functioning Core Scale consists of the following 21 items:
Q18	Run short distances?
Q19	Bicycle or tricycle?
Q20	Climb three flights of stairs?
Q22	Walk more than a mile?
Q23	Walk three blocks?
Q26	How often do you need help from another person for walking and climbing?
Q27	How often do you use assistive devices (such as braces, crutches, or wheelchair) for walking and climbing?
Q36	Can you participate in recreational outdoor activities with other kids the same age?
	Note: conditional on Q42 Activity not in season?
Q43	Can you participate in pickup games or sports with other kids the same age?
	Note: conditional on Q49 Activity not in season?
Q50	Can you participate in competitive level sports with other kids the same age?
	Note: conditional on Q56 Activity not in season?
Q57	How often in the last week did your child get together and do things with friends?
	Note: conditional on Q62 Friends not around?
Q63	How often in the last week did you participate in gym/recess?
	Note: conditional on Q69 School not in session?
	Note: conditional on Q70 Does not attend school?
The Pain/Comfort Core Scale consists of the following three items:
Q17	Did pain or discomfort interfere with your activities?
Q72	How much pain have you had during the last week?
Q73	During the last week, how much did pain interfere with your normal activities (including at home, outside of the home, and at school)?
The Happiness Core Scale consists of the following five items:
Q10	How you look?
Q11	Your body?
Q12	What clothes or shoes you can wear?
Q13	Your ability to do the same things your friends do?
Q14	Your health in general?
The Global Functioning Scale consists of the means of the four "Mean of Items" values from the following scales:
	Upper Extremity and Physical Function
	Transfer and Basic Mobility
	Sports and Physical Functioning
	Pain/Comfort
The scoring algorithms in this sheet are to be used with the items as created for Version 2.0 of the AAOS/COMSS/COSS Outcomes Data Collection Instruments.
The algorithm for the upper extremity and physical function core scale is as follows:
component	value	Result
Notes:	A minimum of 4 items must have valid answers to score this scale.
Raw Score:	Sum of items Q1, Q2, Q3, Q4, Q5, Q6, Q8, Q32	Value ranging 8 to 32
Mean of Items:	(sum of items Q1, Q2, Q3, Q4, Q5, Q6, Q8, Q32/ (number of non-missing items)	Value ranging 1 to 4
Standardized Score:	[ (4 - mean of items) / 3 ] * 100	Value ranging 0 to 100
Normative Score:	10 * [ (Standardized score - General population score) / General population standard deviation ] + 50.	Value ranging -146 to 53
The algorithm for the transfer and basic mobility core scale is as follows:
component	value	Result
Notes:	A minimum of 7 items must have valid answers to score this scale.
	Q34 is RESCALED as follows: Q34rescaled = [ (Q34 - 1)* 3/4 ] + 1	Value ranging 1 to 4
	Q35 is RESCALED as follows: Q35rescaled = [ (Q35 - 1)* 3/4 ] + 1	Value ranging 1 to 4
Raw Score:	Sum of items Q7, Q21, Q24, Q25, Q28, Q29, Q30, Q31, Q33, Q34Rescaled, Q35Rescaled	Value ranging 11 to 44
Mean of Items:	(sum of items Q7, Q21, Q24, Q25, Q28, Q29, Q30, Q31, Q33, Q34Rescaled, Q35Rescaled) / (number of non-missing items)	Value ranging 1 to 4
Standardized Score:	[ (4 - mean of items) / 3 ] * 100	Value ranging 0 to 100
Normative Score:	10 * [ (Standardized score - General population score) / General population standard deviation ] + 50.	Value ranging -164 to 52
The algorithm for the sports and physical functioning core scale is as follows:
component	value	Result
Notes:	A minimum of 6 items must have valid answers to score this scale.
	Q26 is RESCALED as follows: Q26rescaled = [ (Q26 -1) * 3/4 ] + 1	Value ranging 1 to 4
	Q27 is RESCALED as follows: Q27rescaled = [ (Q27 -1) * 3/4 ] + 1	Value ranging 1 to 4
	Q36 is RECODED to MISSING if (Q36 = 4 and [Q42 = 1)	Value ranging 1 to 4
	Q43 is RECODED to MISSING if (Q43 = 4 and Q49 =1)	Value ranging 1 to 4
	Q50 is RECODED to MISSING if (Q50 = 4 and Q59 = 1)	Value ranging 1 to 4
	Q57 is RECODED and RESCALED as follows:
	Step #1: Q57 is RECODED to MISSING if (Q57 = 3 and Q62 = 1 )
	Step #2: If Q57 is not missing, Q57rescaled = [ (Q57 -1) * 3/2 ] + 1	Value ranging 1 to 4
	Q63 is RECODED and RESCALED as follows:
	Step #1: Q63 is RECODED to MISSING if (Q63 = 4 )
	Step #2: Q63 is RECODED to MISSING if (Q63 = 3 and EITHER [Q69 = 1] or [Q70 = 1] )
	Step #3: If Q63 is not missing, Q63rescaled = [ (Q63 - 1) * 3/2] + 1	Value ranging 1 to 4
Raw Score:	Sum of items Q18, Q19, Q20, Q22, Q23, Q26rescaled, Q27rescaled, Q36, Q43, Q50, Q57rescaled, Q63rescaled	Value ranging 12 to 48
Mean of Items:	(sum of items Q18, Q19, Q20, Q22, Q23, Q26rescaled, Q27rescaled, Q36, Q43, Q50, Q57rescaled, Q63rescaled) / (number of non-missing items)	Value ranging 1 to 4
Standardized Score:	[ (4 - mean of items) / 3 ] * 100	Value ranging 0 to 100
Normative Score:	10 * [ (Standardized score - General population score) / General population standard deviation ] + 50.	Value ranging -36 to 56
The algorithm for the pain/comfort core scale is as follows:
component	value	Result
Notes:	A minimum of 2 items must have valid answers to score this scale.
	Q17 is RESCALED as follows: Q17rescaled = [ (4 - Q17) * 4/3 ] + 1	Value ranging 1 to 5
	Q72 is RESCALED as follows: Q73rescaled = [ (Q73 - 1) * 4/5 ] + 1	Value ranging 1 to 5
Raw Score:	Sum of items Q17rescaled, Q72rescaled, Q73	Value ranging 3 to 15
Mean of Items:	(sum of items Q17rescaled, Q72rescaled, Q73) / (number of non-missing items)	Value ranging 1 to 5
Standardized Score:	[ (4 - {mean of items - 1} ) / 4 ] * 100	Value ranging 0 to 100
Normative Score:	10 * [ (Standardized score - General population score) / General population standard deviation ] + 50.	Value ranging -1 to 57
The algorithm for the happiness core scale is as follows:
component	value	Result
Notes:	A minimum of 3 items must have valid answers to score this scale.
Raw Score:	Sum of items Q10, Q11, Q12, Q13, Q14	Value ranging 5 to 25
Mean of Items:	(sum of items Q10, Q11, Q12, Q13, Q14) / (number of non-missing items)	Value ranging 1 to 5
Standardized Score:	[ (5 - mean of items) / 4 ] * 100	Value ranging 0 to 100
Normative Score:	10 * [ (Standardized score - General population score) / General population standard deviation ] + 50.	Value ranging 4 to 60
The algorithm for the Global Function scale is as follows:
component	value	Result
Notes:	If ANY of the four relevant scales are missing, this is not calculated.
Mean of Items:	(sum of "Mean of Items" values for scales: 'Upper extremity and physical function' + 'Transfer and basic mobility' +
	Sports and physical function' and 'Pain/comfort' ) 4	Value ranging 0 to 100
Normative Score:	10 * [ (Standardized score - General population score) / General population standard deviation ] + 50.	Value ranging -78 to 57
Unhide rows 2-3 and all hidden columns on the "Standardized & Normative Scores" Worksheet for more information on recoding procedures.
Notes:
1. All of the values calculated in this worksheet may be somewhat different than previously published data in which the Standardized means were rounded prior to calculating Normative Values. Current calculations are not rounded, but show in their respective tables as whole numbers for presentation purposes.
2. Values for the Adolescent scales are based on combined data from self-reported as well as parent-reported data. The values for the parent-reported data allow the scoring of certain questions to be recoded to missing if the parent rated the child as "too young for this activity," whereas this is not an option on the self-reported data.
3. Values for the Adolescent and Pediatric Pain/Comfort scale may not correspond to previously published data due to a correction in the process of counting missing values.
4. Values for the Adolescent and Pediatric Sports/Physical Functioning scale may be somewhat different than previously released values due to a coding modification which recodes three specific items: (a) participation in recreational outdoor activities, (b) participation in pickup games or sports, (c) participation in competitive level sports. Each item was recoded to missing if any a given item …

## Sheet: Data Entry
	Q1	Q2	Q3	Q4	Q5	Q6	Q7	Q8	Q9	Q10	Q11	Q12	Q13	Q14	Q15	Q16	Q17	Q18	Q19	Q20	Q21	Q22	Q23	Q24	Q25	Q26	Q27	Q28	Q29	Q30	Q31	Q32	Q33	Q34	Q35	Q36	Q37	Q38	Q39	Q40	Q41	Q42	Q43	Q44	Q45	Q46	Q47	Q48	Q49
	During last week, easy/hard to: Lift heavy books?	During last week, easy/hard to: Pour a half gallon of milk?	During last week, easy/hard to: Open a jar that has been opened before?	During last week, easy/hard to: Use a fork and spoon?	During last week, easy/hard to: Comb your hair?	During last week, easy/hard to: Button buttons?	During last week, easy/hard to: Put on your coat?	During last week, easy/hard to: Write with a pencil?	Over the last 12 months, how often did you miss school because of health?	During last week, how happy with: looks?	During last week, how happy with: body?	During last week, how happy with: clothes or shoes can wear?	During last week, how happy with: ability to do the same things friends do?	During last week, how happy with: health in general?	During last week, how often: feel sick and tired?	During last week, how often: full of pep and energy?	During last week, how often: pain or discomfort interfere with activities?	During last week, easy/hard to: Run short distances?	During last week, easy/hard to: Bicycle or tricycle?	During last week, easy/hard to: Climb three flights of stairs?	During last week, easy/hard to: Climb one flight of stairs?	During last week, easy/hard to: Walk more than a mile?	During last week, easy/hard to: Walk three blocks?	During last week, easy/hard to: Walk one block?	During last week, easy/hard to: Get on and off a bus?	How often need help from another person for walking and climbing?	How often use assistive devices for walking and climbing?	During last week, easy/hard to: Stand while washing hands and face at a sink?	During last week, easy/hard to: Sit in a regular chair without holding on?	During last week, easy/hard to: Get on and off a toilet or chair?	During last week, easy/hard to: Get in and out of bed?	During last week, easy/hard to: Turn door knobs?	During last week, easy/hard to: Bend over from a standing position and pick up something off the floor?	How often need help from another person for sitting and standing?	How often use assistive devices for sitting and standing?	Participate in recreational outdoor activities with other kids the same age?	Was activity limited by: Pain?	Was activity limited by: General Health?	Was activity limited by: Doctor or parent instructions?	Was activity limited by: Fear the other kids won’t like you?	Was activity limited by: Dislike of recreational outdoor activities?	Was activity limited by: Activity not in season?	Participate in pickup games or sports with other kids the same age?	Was activity limited by: Pain?	Was activity limited by: General Health?	Was activity limited by: Doctor or parent instructions?	Was activity limited by: Fear the other kids won’t like you?	Was activity limited by: Dislike of pickup games or sports?	Was activity limited by: Activity not in season?
	1=Easy								1=Rarely	1=Very happy					1=Most of the time			1=Easy								1=Never	1=Never	1=Easy						1=Never	1=Never	1=Yes, easily	1=Yes						1=Yes, easily	1=Yes
	2=A little hard								2=1x month	2=Somewhat happy					2=Some of the time			2=A little hard								2=Sometimes	2=Sometimes	2=A little hard						2=Sometimes	2=Sometimes	2=Yes, but a little hard	(leave blank if not circled)						2=Yes, but a little hard	(leave blank if not circled)
	3=Very hard								3=2-3x month	3=Not sure					3=A little of the time			3=Very hard								3=About half the time	3=About half the time	3=Very hard						3=About half the time	3=About half the time	3=Yes, but very hard							3=Yes, but very hard
	4=Cant do at all								4=1x week	4=Somewhat unhappy					4=None of the time			4=Cant do at all								4=Often	4=Often	4=Cant do at all						4=Often	4=Often	4=No							4=No
									5=More than 1x week	5=Very unhappy																5=All the time	5=All the time							5=All the time	5=All the time
									6=Does not attend school
patient no.	Q1	Q2	Q3	Q4	Q5	Q6	Q7	Q8	Q9	Q10	Q11	Q12	Q13	Q14	Q15	Q16	Q17	Q18	Q19	Q20	Q21	Q22	Q23	Q24	Q25	Q26	Q27	Q28	Q29	Q30	Q31	Q32	Q33	Q34	Q35	Q36	Q37	Q38	Q39	Q40	Q41	Q42	Q43	Q44	Q45	Q46	Q47	Q48	Q49
1	3	2	2	1	2	1	1	1	2	3	4	2	5	5	1	2	2	3		3	2	3	2	2	2	1	1	1	1	1	1	1	2	1	1	3							4	1	1
2	1	1	1	1	1	1	1	1	3	4	4	3	2	2	3	1	4	1		1	1	1	1	1	1	1	1	1	1	1	1	1	1	1	1	1							1
3	1	1	1	1	1	1	1	1	2	2	4	2	4	4	1	3	1	2	3	3	2	3	3	2	2	1	1	1	1	1	1	1	2	1	1	3							3
4	1	2	1	1	1	1	1	1	1	4	4	3	2	3	2	1	2	1	2	2	1	2	1	1	1	1	1	1	1	1	1	1	1	1	1	1							2
5	1	1	1	1	1	1	1	1	1	2	2	2	2	2	2	1	2	1	1	1	1	1	1	1	1	1	1	1	1	1	1	1	1	1	1	1							1
6	1	1	1	1	1	1	1	1	1	2	3	2	2	2	3	1	3	1		1	1	1	1	1	1	1	1	1	1	1	1	1	1	1	1	1							1
7	1	1	1	1	1	1	1	1	3	4	4	2	4	5	1	3	1	2	4	3	3	3	2	2	2	1	1	1	1	1	1	1	1	1	1	3							3
8	1	1	2	1	1	1	1	1	3	4	4	1	4	2	1	2	2	3	1	1	1	2	2	1	1	1	1	1	1	1	1	2	2	1	1	2							3
9	1	1	1	1	1	1	1	1	3	2	2	1	2	2	3	1	3	2	1	1	1	2	1	1	1	1	1	1	1	1	1	1	1	1	1	2							2
10	1	1	1	1	1	1	1	1	1	2	2	1	2	1	4	2	4	1	1	1	1	1	1	1	1	1	1	1	1	1	1	1	1	1	1	1
11	1	1	1	1	1	1	1	1	2	2	2	2	2	2	2	2	2	1	1	1	1	2	1	1	1	1	1	1	1	1	1	1	1	1	1	2							2
12	1	1	1	1	1	1	1	1	1	3	3	2	3	4	1	2	1	2	3	2	2	2	2	1	1	1	1	1	1	1	1	1	2	1	1	2							2
13	2	1	1	1	1	1	1	1	3	4	4	4	4	4	1	2	2	2	4	2	1	2	1	1	1	2	1	1	1	1	1	1	1	1	1	4		1					4		1
14	1	1	1	1	1	1	1	1	1	2	2	1	2	2	3	1	3	1	1	1	1	1	1	1	1	1	1	1	1	1	1	1	1	1	1	1							1
15	1	1	1	1	1	1	1	1	3	3	3	1	2	2	2	3	2	2	1	2	2	2	2	1	1	2	1	1	1	1	1	1	2	2	1	2	1						2	1
16	1	1	1	1	1	1	1	1	2	2	4	2	2	2	2	2	3	1	2	1	1	2	1	1	1	1	1	1	1	1	1	1	1	1	1	1							2
17	1	1	1	1	1	1	1	1	1	2	2	4	2	2	4	1	4	1	1	1	1	1	1	1	1	1	1	1	1	1	1	1	1	1	1	1							1
18	1	1	1	1	1	1	1	1	2	4	4	2	4	4	2	2	2	1	3	3	2	3	2	1	1	1	1	1	1	1	1	1	1	1	1	2							3
19	1	1	1	1	1	1	1	1	1	3	2	3	1	1	4	1	4	1	1	1	1	1	1	1	1	1	1	1	1	1	1	1	1	1	1	1							1
20	1	1	1	1	1	1	1	1	2	4	3	3	3	2	2	2	2	2	2	2	1	2	2	1	1	1	1	1	1	1	1	1	1	1	1	2							2
21	1	1	1	1	1	1	1	1	1	2	3	2	2	2	2	1	2	2	3	2	1	2	2	1	1	1	1	1	1	1	1	1	1	1	1	2							2
22	2	2	2	1	2	1	2	1	2	4	5	3	4	4	2	2	2	3	4	3	2	3	3	2	2	2	1	1	1	1	2	1	2	1	1	3							4		1
23	1	1	1	1	1	1	1	1	2	4	4	1	2	1	4	1	2	1	1	1	1	1	1	1	1	1	1	1	1	1	1	1	1	1	1	2							2
24	1	1	1	1	1	1	1	1	2	3	4	2	2	2	4	1	4	1	1	1	1	1	1	1	1	1	1	1	1	1	1	1	1	1	1	1							1
25	1	1	1	1	1	1	1	1	1	2	2	1	2	2	3	1	4	1	2	2	1	2	1	1	1	1	1	1	1	1	1	1	1	1	1	1							1
26	2	2	3	1	2	2	2	2	2	4	4	3	4	4	1	2	1	3	3	2	2	3	2	1	1	1	1	1	1	1	1	1	1	1	1	3							3
28
29
30
31
32
33
34
35
36
37
38
39
40
41
42
43
44
45
46
47
48
49
50
51
52
53
54
55
56
57
58
59
60
61
62
63
64
65
66
67
68
69
70
71
72
73
74
75
76
77
78
79
80
81
82
83
84
85
86
87
88
89
90
91
92
93
94
95
96
97
98
99
100
101
102
103
104
105
106
107
108
109
110
111
112
113
114
115
116
117
118
119
120
121
122
123
124
125
126
127
128
129
130
131
132
133
134
135
136
137
138
139
140
141
142
143
144
145
146
147
148
149
150
151
152
153
154
155
156
157
158
159
160
161
162
163
164
165
166
167
168
169
170
171
172
173
174
175
176
177
178
179
180
181
182
183
184
185
186
187
188
189
190
191
192
193
194
195
196
197
198
199
200
201
202
203
204
205
206
207
208
209
210
211
212
213
214
215
216
217
218
219
220
221
222
223
224
225
226
227
228
229
230
231
232
233
234
235
236
237
238
239
240
241
242
243
244
245
246
247
248
249
250
251
252
253
254
255
256
257
258
259
260
261
262
263
264
265
266
267
268
269
270
271
272
273
274
275
276
277
278
279
280
281
282
283
284
285
286
287
288
289
290
291
292
293
294
295
296
297
298
299
300
301
302
303
304
305
306
307
308
309
310
311
312
313
314
315
316
317
318
319
320
321
322
323
324
325
326
327
328
329
330
331
332
333
334
335
336
337
338
339
340
341
342
343
344
345
346
347
348
349
350
351
352
353
354
355
356
357
358
359
360
361
362
363
364
365
366
367
368
369
370
371
372
373
374
375
376
377
378
379
380
381
382
383
384
385
386
387
388
389
390
391
392
393
394
395
396
397
398
399
400
401
402
403
404
405
406
407
408
409
410
411
412
413
414
415
416
417
418
419
420
421
422
423
424
425
426
427
428
429
430
431
432
433
434
435
436
437
438
439
440
441
442
443
444
445
446
447
448
449
450
451
452
453
454
455
456
457
458
459
460
461
462
463
464
465
466
467
468
469
470
471
472
473
474
475
476
477
478
479
480
481
482
483
484
485
486
487
488
489
490
491
492
493
494
495
496
497
498
499
500
[truncated: 34 more columns]

## Sheet: Standardized & Normative Scores
Record ID	Q1	Q2	Q3	Q4	Q5	Q6	Q7	Q8	Q9	Q10	Q11	Q12	Q13	Q14	Q15	Q16	Q17 Rescaled	Q18	Q19	Q20	Q21	Q22	Q23	Q24	Q25	Q26 Rescaled	Q27 Rescaled	Q28	Q29	Q30	Q31	Q32	Q33	Q34 Rescaled	Q35 Rescaled	Q36	Q37	Q38	Q39	Q40	Q41	Q42	Q43	Q44	Q45	Q46	Q47	Q48	Q49
Notes	Q1	Q2	Q3	Q4	Q5	Q6	Q7	Q8	Q9	Q10	Q11	Q12	Q13	Q14	Q15	Q16	Q17 rescaled to be [(4 - Q17 ) * 4/3] + 1	Q18	Q19	Q20	Q21	Q22	Q23	Q24	Q25	Q26 rescaled to be [ (Q26 - 1) * 3/4] + 1	Q27 rescaled to be [ (Q27 - 1) * 3/4] + 1	Q28	Q29	Q30	Q31	Q32	Q33	Q34 rescaled to be [ (Q34 - 1) * 3/4] + 1	Q35 rescaled to be [ (Q35 - 1) * 3/4] + 1	Q36	Q37	Q38	Q39	Q40	Q41	Q42	Q43	Q44	Q45	Q46	Q47	Q48	Q49
Notes									Not in 5 main scales						Not in 5 main scales	Not in 5 main scales	rescaled value = 1 to 5									rescaled value = 1 to 4	rescaled value = 1 to 4							rescaled value = 1 to 4	rescaled value = 1 to 4	if Q36=4 and Q42=1 recode to missing	Not in 5 main scales	Not in 5 main scales	Not in 5 main scales	Not in 5 main scales	Not in 5 main scales	if this =1 and Q36 = 4, recode Q36 to missing	if Q43=4 and Q49=1 recode to missing	Not in 5 main scales	Not in 5 main scales	Not in 5 main scales	Not in 5 main scales	Not in 5 main scales	if this =1 and Q43 = 4, recode Q43 to missing
1	3	2	2	1	2	1	1	1	2	3	4	2	5	5	1	2	3.66667	3		3	2	3	2	2	2	1	1	1	1	1	1	1	2	1	1	3							4	1	1
2	1	1	1	1	1	1	1	1	3	4	4	3	2	2	3	1	1	1		1	1	1	1	1	1	1	1	1	1	1	1	1	1	1	1	1							1
3	1	1	1	1	1	1	1	1	2	2	4	2	4	4	1	3	5	2	3	3	2	3	3	2	2	1	1	1	1	1	1	1	2	1	1	3							3
#REF!	#REF!	#REF!	#REF!	#REF!	#REF!	#REF!	#REF!	#REF!	#REF!	#REF!	#REF!	#REF!	#REF!	#REF!	#REF!	#REF!	#REF!	#REF!	#REF!	#REF!	#REF!	#REF!	#REF!	#REF!	#REF!	#REF!	#REF!	#REF!	#REF!	#REF!	#REF!	#REF!	#REF!	#REF!	#REF!	#REF!	#REF!	#REF!	#REF!	#REF!	#REF!	#REF!	#REF!	#REF!	#REF!	#REF!	#REF!	#REF!	#REF!
4	1	2	1	1	1	1	1	1	1	4	4	3	2	3	2	1	3.66667	1	2	2	1	2	1	1	1	1	1	1	1	1	1	1	1	1	1	1							2
5	1	1	1	1	1	1	1	1	1	2	2	2	2	2	2	1	3.66667	1	1	1	1	1	1	1	1	1	1	1	1	1	1	1	1	1	1	1							1
6	1	1	1	1	1	1	1	1	1	2	3	2	2	2	3	1	2.33333	1		1	1	1	1	1	1	1	1	1	1	1	1	1	1	1	1	1							1
7	1	1	1	1	1	1	1	1	3	4	4	2	4	5	1	3	5	2	4	3	3	3	2	2	2	1	1	1	1	1	1	1	1	1	1	3							3
8	1	1	2	1	1	1	1	1	3	4	4	1	4	2	1	2	3.66667	3	1	1	1	2	2	1	1	1	1	1	1	1	1	2	2	1	1	2							3
9	1	1	1	1	1	1	1	1	3	2	2	1	2	2	3	1	2.33333	2	1	1	1	2	1	1	1	1	1	1	1	1	1	1	1	1	1	2							2
10	1	1	1	1	1	1	1	1	1	2	2	1	2	1	4	2	1	1	1	1	1	1	1	1	1	1	1	1	1	1	1	1	1	1	1	1
11	1	1	1	1	1	1	1	1	2	2	2	2	2	2	2	2	3.66667	1	1	1	1	2	1	1	1	1	1	1	1	1	1	1	1	1	1	2							2
12	1	1	1	1	1	1	1	1	1	3	3	2	3	4	1	2	5	2	3	2	2	2	2	1	1	1	1	1	1	1	1	1	2	1	1	2							2
13	2	1	1	1	1	1	1	1	3	4	4	4	4	4	1	2	3.66667	2	4	2	1	2	1	1	1	1.75	1	1	1	1	1	1	1	1	1	4		1					4		1
14	1	1	1	1	1	1	1	1	1	2	2	1	2	2	3	1	2.33333	1	1	1	1	1	1	1	1	1	1	1	1	1	1	1	1	1	1	1							1
15	1	1	1	1	1	1	1	1	3	3	3	1	2	2	2	3	3.66667	2	1	2	2	2	2	1	1	1.75	1	1	1	1	1	1	2	1.75	1	2	1						2	1
16	1	1	1	1	1	1	1	1	2	2	4	2	2	2	2	2	2.33333	1	2	1	1	2	1	1	1	1	1	1	1	1	1	1	1	1	1	1							2
17	1	1	1	1	1	1	1	1	1	2	2	4	2	2	4	1	1	1	1	1	1	1	1	1	1	1	1	1	1	1	1	1	1	1	1	1							1
18	1	1	1	1	1	1	1	1	2	4	4	2	4	4	2	2	3.66667	1	3	3	2	3	2	1	1	1	1	1	1	1	1	1	1	1	1	2							3
19	1	1	1	1	1	1	1	1	1	3	2	3	1	1	4	1	1	1	1	1	1	1	1	1	1	1	1	1	1	1	1	1	1	1	1	1							1
20	1	1	1	1	1	1	1	1	2	4	3	3	3	2	2	2	3.66667	2	2	2	1	2	2	1	1	1	1	1	1	1	1	1	1	1	1	2							2
21	1	1	1	1	1	1	1	1	1	2	3	2	2	2	2	1	3.66667	2	3	2	1	2	2	1	1	1	1	1	1	1	1	1	1	1	1	2							2
22	2	2	2	1	2	1	2	1	2	4	5	3	4	4	2	2	3.66667	3	4	3	2	3	3	2	2	1.75	1	1	1	1	2	1	2	1	1	3							4		1
23	1	1	1	1	1	1	1	1	2	4	4	1	2	1	4	1	3.66667	1	1	1	1	1	1	1	1	1	1	1	1	1	1	1	1	1	1	2							2
24	1	1	1	1	1	1	1	1	2	3	4	2	2	2	4	1	1	1	1	1	1	1	1	1	1	1	1	1	1	1	1	1	1	1	1	1							1
25	1	1	1	1	1	1	1	1	1	2	2	1	2	2	3	1	1	1	2	2	1	2	1	1	1	1	1	1	1	1	1	1	1	1	1	1							1
26	2	2	3	1	2	2	2	2	2	4	4	3	4	4	1	2	5	3	3	2	2	3	2	1	1	1	1	1	1	1	1	1	1	1	1	3							3
28
29
30
31
32
33
34
35
36
37
38
39
40
41
42
43
44
45
46
47
48
49
50
51
52
53
54
55
56
57
58
59
60
61
62
63
64
65
66
67
68
69
70
71
72
73
74
75
76
77
78
79
80
81
82
83
84
85
86
87
88
89
90
91
92
93
94
95
96
97
98
99
100
101
102
103
104
105
106
107
108
109
110
111
112
113
114
115
116
117
118
119
120
121
122
123
124
125
126
127
128
129
130
131
132
133
134
135
136
137
138
139
140
141
142
143
144
145
146
147
148
149
150
151
152
153
154
155
156
157
158
159
160
161
162
163
164
165
166
167
168
169
170
171
172
173
174
175
176
177
178
179
180
181
182
183
184
185
186
187
188
189
190
191
192
193
194
195
196
197
198
199
200
201
202
203
204
205
206
207
208
209
210
211
212
213
214
215
216
217
218
219
220
221
222
223
224
225
226
227
228
229
230
231
232
233
234
235
236
237
238
239
240
241
242
243
244
245
246
247
248
249
250
251
252
253
254
255
256
257
258
259
260
261
262
263
264
265
266
267
268
269
270
271
272
273
274
275
276
277
278
279
280
281
282
283
284
285
286
287
288
289
290
291
292
293
294
295
296
297
298
299
300
301
302
303
304
305
306
307
308
309
310
311
312
313
314
315
316
317
318
319
320
321
322
323
324
325
326
327
328
329
330
331
332
333
334
335
336
337
338
339
340
341
342
343
344
345
346
347
348
349
350
351
352
353
354
355
356
357
358
359
360
361
362
363
364
365
366
367
368
369
370
371
372
373
374
375
376
377
378
379
380
381
382
383
384
385
386
387
388
389
390
391
392
393
394
395
396
397
398
399
400
401
402
403
404
405
406
407
408
409
410
411
412
413
414
415
416
417
418
419
420
421
422
423
424
425
426
427
428
429
430
431
432
433
434
435
436
437
438
439
440
441
442
443
444
445
446
447
448
449
450
451
452
453
454
455
456
457
458
459
460
461
462
463
464
465
466
467
468
469
470
471
472
473
474
475
476
477
478
479
480
481
482
483
484
485
486
487
488
489
490
491
492
493
494
495
496
497
498
499
500
[truncated: 78 more columns]
